# Supplementary material for: Preventive administration of shengmaiyin: a novel approach to counteract heatstroke-induced coagulopathy in rats
Source: Front Pharmacol. 2025 Mar 14;16:1530371. doi: 10.3389/fphar.2025.1530371 (PMC11949868; doi:10.3389/fphar.2025.1530371)
Supplement: Supplementary file 1 [file Table1.xlsx]

## Sheet: Protein_Result
Protein accession	Protein description	Gene name	A29 Relative Abundance	A30 Relative Abundance	A1 Relative Abundance	A2 Relative Abundance	A3 Relative Abundance	A4 Relative Abundance	A11 Relative Abundance	A12 Relative Abundance	A13 Relative Abundance	A14 Relative Abundance	A15 Relative Abundance	A16 Relative Abundance	A23 Relative Abundance	A24 Relative Abundance	A25 Relative Abundance	A26 Relative Abundance	A27 Relative Abundance	A28 Relative Abundance	NS_EHS/NC Ratio PRM	NS_EHS/NC P value	NS_EHS/NC Ratio PRO	NS_EHS/NC Trend consistency	SMY_EHS/NC Ratio PRM	SMY_EHS/NC P value	SMY_EHS/NC Ratio PRO	SMY_EHS/NC Trend consistency	SMY_EHS/NS_EHS Ratio PRM	SMY_EHS/NS_EHS P value	SMY_EHS/NS_EHS Ratio PRO	SMY_EHS/NS_EHS Trend consistency
A0A0G2K1K3	Ganglioside GM2 activator OS=Rattus norvegicus OX=10116 GN=Gm2a PE=1 SV=1	Gm2a		0.477995		1.68035		0.927652	0.759753	1.05376				0.619829			1.17529	1.52813	0.777243		0.788513	0.748641	1.91695	No	1.12789	0.639003	3.13823	No	1.4304	0.240332	1.6371	Yes
A0A0G2K9Z3	Nucleobindin-1 OS=Rattus norvegicus OX=10116 GN=Nucb1 PE=1 SV=2	Nucb1	0.16856		0.167666	0.117953	0.239038	0.124508	0.863533	0.947496	1.84646	1.20796	1.12224	1.21936	1.76195	0.829187	1.51399	1.01051	1.23077	2.62881	7.34462	7.29152e-07	11.4503	Yes	9.14655	3.77226e-06	19.6693	Yes	1.24534	0.396802	1.7178	Yes
A0A8I5ZM13	Xaa-Pro aminopeptidase 2 OS=Rattus norvegicus OX=10116 GN=Xpnpep2 PE=1 SV=1	Xpnpep2	0.865273	0.40282	0.368894	0.664928	1.08889	0.988607	0.578177	1.16668	1.2464	1.39367	1.16858	2.21314	1.18397	1.1957	0.853236	0.575299	0.747086	1.29864	1.77345	0.0477611	3.07359	Yes	1.33669	0.179513	1.33917	Yes	0.753728	0.281398	0.435703	Yes
A0A8I6A4U0	Ig-like domain-containing protein OS=Rattus norvegicus OX=10116 GN=ENSRNOG00000064589 PE=4 SV=1	ENSRNOG00000064589	0.562986	0.5928	1.61514	0.738684	0.57898	1.07262	1.37333	1.43582	0.864778	1.45696	1.74381	1.48664	1.45885	0.839569	0.526816	0.470944	0.669356	0.511927	1.62003	0.0210876	2.03986	Yes	0.867522	0.570391	1.20915	Yes	0.535496	0.0062086	0.59276	Yes
A0A8I6AAG1	Ig-like domain-containing protein OS=Rattus norvegicus OX=10116 GN=AC109901.2 PE=1 SV=1	AC109901.2	0.720972	0.422492	1.3763	0.907859	0.568974	1.09311	2.00005	2.42088	0.954974	1.49379	1.12344	1.10752	0.986167	0.802107	0.474438	0.746079	0.314436	0.486416	1.78805	0.0275483	2.24049	Yes	0.748499	0.27601	1.19279	No	0.418612	0.00316145	0.53238	Yes
A0A8I6AC05	Ig-like domain-containing protein OS=Rattus norvegicus OX=10116 GN=ENSRNOG00000070455 PE=4 SV=1	ENSRNOG00000070455	0.279748	0.372313	0.778404	1.0184	0.66008	1.45894	1.4273	0.895339	1.26584	1.21138	1.13833	1.19407	1.0161	0.905447	0.924322		1.34108	1.11292	1.56139	0.0683172	2.85538	Yes	1.39229	0.135285	1.43683	Yes	0.891701	0.255067	0.5032	No
A0A8L2PZS7	Procollagen C-endopeptidase enhancer 1 OS=Rattus norvegicus OX=10116 GN=Pcolce PE=1 SV=1	Pcolce	0.439142	0.364042	0.214189	0.354628	0.419454	0.344074	0.632719	0.778197	1.52099	0.997116	0.916588	1.54988	1.00418	1.3268	1.9017	1.74744	1.86644	1.62242	2.99481	0.000146218	3.57515	Yes	4.43402	1.24825e-06	5.89371	Yes	1.48057	0.0390916	1.64852	Yes
P11762	Galectin-1 OS=Rattus norvegicus OX=10116 GN=Lgals1 PE=1 SV=2	Lgals1	0.277314	0.50784	0.569494	0.527834	0.333839	0.572994	0.526708	0.602343	0.658948	0.661563	0.581241	1.2517	0.866421	1.92106	2.89404	0.679607	2.54242	2.02464	1.53532	0.0404546	3.11561	Yes	3.91787	0.000895749	11.4622	Yes	2.55182	0.0108442	3.67896	Yes

## Sheet: Peptide_Result
Protein accession	Peptide	Protein description	Gene name	Retention time	A29 Area	A30 Area	A1 Area	A2 Area	A3 Area	A4 Area	A11 Area	A12 Area	A13 Area	A14 Area	A15 Area	A16 Area	A23 Area	A24 Area	A25 Area	A26 Area	A27 Area	A28 Area
P11762	DSNNLCLHFNPR	Galectin-1 OS=Rattus norvegicus OX=10116 GN=Lgals1 PE=1 SV=2	Lgals1	19.51	1378600	2524600	2831100	2624000	1659600	2848500	2618400	2994400	3275800	3288800	2889500	6222500	4307200	9550100	14387000	3378500	12639000	10065000
A0A0G2K9Z3	VNVPGSQAQLK	Nucleobindin-1 OS=Rattus norvegicus OX=10116 GN=Nucb1 PE=1 SV=2	Nucb1	11.11	2792500		2777700	1954100	3960100	2062700	14306000	15697000	30590000	20012000	18592000	20201000	29190000	13737000	25082000	16741000	20390000	43551000
A0A8L2PZS7	PAPVVAPGNQVTLR	Procollagen C-endopeptidase enhancer 1 OS=Rattus norvegicus OX=10116 GN=Pcolce PE=1 SV=1	Pcolce	21.32	3374200	3208800	1942300	3698300	4093300	3592000	6189200	6927800	13728000	8507700	7958900	13170000	9196300	9354400	15793000	12607000	15370000	9340200
A0A8L2PZS7	TGDLDLPSPASGTSLK	Procollagen C-endopeptidase enhancer 1 OS=Rattus norvegicus OX=10116 GN=Pcolce PE=1 SV=1	Pcolce	26.84	9928400	7168900	4077700	5507100	7238600	5333500	10881000	15148000	29123000	20361000	18360000	31788000	18885000	32164000	39949000	41621000	39544000	44742000
A0A8I6A4U0	YIASSFLR	Ig-like domain-containing protein OS=Rattus norvegicus OX=10116 GN=ENSRNOG00000064589 PE=4 SV=1	ENSRNOG00000064589	23.06	1663300000	1855400000	4474700000	2038100000	1574000000	2822700000	3508500000	3469000000	2154300000	3586600000	3734600000	3395800000	3738300000	2313600000	1697600000	1455700000	1342600000	708080000
A0A8I6A4U0	LTAEQWR	Ig-like domain-containing protein OS=Rattus norvegicus OX=10116 GN=ENSRNOG00000064589 PE=4 SV=1	ENSRNOG00000064589	10.2	646110000	623610000	2015600000	926420000	738920000	1419800000	1875400000	2069300000	1210900000	2063500000	2774100000	2249400000	1986000000	1054500000	527630000	505400000	1114400000	1026100000
A0A8I5ZM13	DCSTNPPR	Xaa-Pro aminopeptidase 2 OS=Rattus norvegicus OX=10116 GN=Xpnpep2 PE=1 SV=1	Xpnpep2	6.42	3126900	1455700	1333100	2402900	3935000	3572600	2089400	4216100	4504200	5036400	4223000	7997800	4278600	4321000	3083400	2079000	2699800	4693000
A0A0G2K1K3	EVAGFWVK	Ganglioside GM2 activator OS=Rattus norvegicus OX=10116 GN=Gm2a PE=1 SV=1	Gm2a	44.76		94831		333370		184040	150730	209060				122970			233170	303170	154200
A0A8I6AAG1	SVSTSLESTVK	Ig-like domain-containing protein OS=Rattus norvegicus OX=10116 GN=AC109901.2 PE=1 SV=1	AC109901.2	11.75	132670000	77745000	253260000	167060000	104700000	201150000	368040000	445480000	175730000	274880000	206730000	203800000	181470000	147600000	87304000	137290000	57861000	89508000
A0A8I6AC05	ASGYTFTQAGMQWLK	Ig-like domain-containing protein OS=Rattus norvegicus OX=10116 GN=ENSRNOG00000070455 PE=4 SV=1	ENSRNOG00000070455	24.26	23165000	30830000	64457000	84330000	54659000	120810000	118190000	74140000	104820000	100310000	94261000	98877000	84140000	74977000	76540000		111050000	92157000
